# Supplementary material for: What Form of RSV Protection Do Women Prefer: Maternal Vaccination or Infant Immunisation? A Cross-Sectional Survey in Europe
Source: Vaccines (Basel). 2026 Mar 5;14(3):238. doi: 10.3390/vaccines14030238 (PMC13030599; doi:10.3390/vaccines14030238)
Supplement: Supplementary file 1 [file vaccines-14-00238-s001.zip]

Archive with 1 entries (1 files):
- vaccines-4112758-supplementary.pdf
